# Supplementary material for: Volumetric versus Element-scaling Mass Estimation and Its Application to Permo-Triassic Tetrapods
Source: Integr Org Biol. 2024 Sep 13;6(1):obae034. doi: 10.1093/iob/obae034 (PMC11438236; doi:10.1093/iob/obae034)
Supplement: obae034_Supplemental_Files [file obae034_supplemental_files.zip › Supplementary File 2.xlsx]

## Sheet: Notations
Abbreviation	Full Name	Units
BM	Body Mass	kg
HL	Humerus Length	mm
HC	Humerus Circumference	mm
FL	Femur Length	mm
FC	Femur Circumference	mm
SV	Skull Volume	m3
TV	Tail Volume	m3
S:T Vol	Skull:Tail Volume ratio	---
%C(AG)	% Cranial (from Acetabulum to Glenoid)	% x 100
DCA/FL	Distance Cranial from Acetabulum / FL	---
MCH	unexpanded Minimum Convex Hull models	---
MEF	Mammal-specific Expansion Factor models	---
SEF	Sauropsid-specific Expansion Factor models	---
90% TrV	90% Trunk Volume models	---
80% TrV	80% Trunk Volume models	---
70% TrV	70% Trunk Volume models	---

## Sheet: Limb and Volume Data
Species	Common Name	Specimen ID	BM	HL	HC	FL	FC	MCH Volume (m3)	MCH-Estimated Mass (kg)	SS-Estimated Mass (kg)	Source of Material or Data
Crocodylus niloticus	Nile Crocodile	RVC-JRH-NNC9	0.127	21	10	25.8	10.5	9.39421e-05	0.16	0.31	CrocBase
Crocodylus niloticus	Nile Crocodile	RVC-JRH-NNC11	0.58	33.2	13.9	37.9	14.4	0.000313696	0.53	0.73	CrocBase
Crocodylus niloticus	Nile Crocodile	RVC-JRH-NNC2	1.14	45.7	22.2	51.7	21.5	0.000828995	1.4	2.4	CrocBase
Caiman crocodilus	Spectacled Caiman	RVC-JRH-FCC1	2.174	54	24	68	26.4	0.00152786	2.5	3.5	CrocBase
Crocodylus niloticus	Nile Crocodile	RVC-JRH-NNC1	3.2	54.9	24.8	67.4	25.7	0.00186298	3	3.5	CrocBase
Crocodylus niloticus	Nile Crocodile	RVC-JRH-FNC4	4.6	64.1	26.1	75	29.4	0.00286667	4.3	4.6	CrocBase
Osteolaemus tetraspis	Dwarf Crocodile	RVC-JRH-FDC3	7.7	88.9	35.7	105.8	37.8	0.00633761	9.8	9.8	CrocBase
Crocodylus niloticus	Nile Crocodile	RVC-JRH-FNC6	10.1	86.8	36.6	99.4	40.4	0.00564302	8.8	11.1	CrocBase
Crocodylus moreletii	Morelet's Crocodile	RVC-JRH-FMC3	13.7	110.8	59.8	122.7	55.4	0.0129794	19.6	33.1	CrocBase
Crocodylus moreletii	Morelet's Crocodile	RVC-JRH-FMC5	14.6	99.4	46.5	121.7	49.1	0.0126814	19.2	20	CrocBase
Crocodylus moreletii	Morelet's Crocodile	RVC-JRH-FMC2	27.7	133.1	56.3	151.7	58.7	0.0195931	27.9	33	CrocBase
Crocodylus niloticus	Nile Crocodile	RVC-JRH-FNC0	45	138.4	54.4	157.4	60.8	0.0244889	35	33.1	CrocBase
Mus musculus	House Mouse	N/A	0.0215	12.1	4.4	17	6.1	1.46453e-05	0.019	0.05	Coatham et al. 2021
Hemicentetes semispinosus	Lowland Streaked Tenrec	N/A	0.134	22.3	13.6	25.8	10.1	7.31575e-05	0.13	0.45	Coatham et al. 2021
Martes melampus	Japanese Marten	Z2108	1	69.6	21	80.4	20.1	0.000895539	1.5	2	Coatham et al. 2021
Nyctereutes procyonoides	Common Raccoon Dog	Z2085	4.04	94.6	29.5	109	26.5	0.00307447	4.9	4.7	Coatham et al. 2021
Paguma larvata	Masked Palm Civet	Z1901	4.3	73.1	27.1	83.1	29.5	0.00127607	2.1	4.8	Coatham et al. 2021
Procyon lotor	Raccoon	Z2269	5.525	101.5	34.9	121	33.5	0.00310892	4.9	8.1	Coatham et al. 2021
Acinonyx jubatus	Cheetah	N/A	50	262.6	74.8	286.3	68.4	0.0311635	45.8	59.9	Coatham et al. 2021
Cervus elaphus	Red Deer	ZC-17431	89.5	257	108	291	100	0.084	119.6	165.1	Sellers et al. 2012
Rangifer tarandus	Reindeer	ZC-17429	95.8	262	102	313	94	0.0757	108.1	140.5	Sellers et al. 2012
Sus scrofa	Wild Boar	ZC-17426	107.4	230	120	247	114	0.0785	112	227.4	Sellers et al. 2012
Ursus maritimus	Polar Bear	ZC-17459	206.1	355	121	420	108	0.1109	156.5	214.4	Sellers et al. 2012
Tapirus indicus	Malayan Tapir	ZC-17425	295.3	275	124	346	132	0.1718	239.1	290.3	Sellers et al. 2012
Bos taurus	Cow	ZC-17432	323.7	301	171	365	155	0.2191	302.5	559.6	Sellers et al. 2012
Camelus dromedarius	Dromedary	ZC-17427	427	398	186	477	136	0.3315	451.7	541.2	Sellers et al. 2012
Megaloceros giganteus	Irish Elk	ZC-17433	435.6	390	178	455	158	0.3012	411.7	607.5	Sellers et al. 2012
Equus caballus	Horse	ZC-17428	517.5	379	184	495	194	0.3698	502.1	836.5	Sellers et al. 2012
Bison bison	Bison	ZC-17430	558.5	384	208	442	165	0.4733	637.6	806.8	Sellers et al. 2012
Giraffa camelopardalis	Giraffe	ZC-19507	638.2	480	206	462	171	0.4468	603	830.5	Sellers et al. 2012
Dicerorhinus sumatrensis	Sumatran Rhinoceros	ZC-04139	876.7	377	185	418	195	0.3634	493.7	848.6	Sellers et al. 2012
Elephas maximus	Asian Elephant	ZC-10687	2352	820	334	1055	305	2.093	2688.5	3481.3	Sellers et al. 2012
Loxodonta africana	African Bush Elephant	ZC-04004	2734.9	984	396	1140	355	2.748	3499.2	5398.1	Sellers et al. 2012
Eryops megacephalus	---	MCZ VPRA-1539	N/A	126.3	111	189.9	119	0.0730647	104.5	217	Harvard Museum of Natural History
Diadectes tenuitectes	---	MCZ VPRA-1035	N/A	270	140	221.5	152	0.112256	160.2	414.9	Harvard Museum of Natural History
Ophiacodon uniformis	---	MCZ VPRA-1366	N/A	73.2	53	117.3	58	0.0181426	27.1	30	Harvard Museum of Natural History
Edaphosaurus boanerges	---	MCZ VPRA-1531 and 1764	N/A	138.2	61	163.3	78	0.0873745	124.2	55.3	Harvard Museum of Natural History
Dimetrodon milleri	---	MCZ VPRA-1365	N/A	123.9	62	149.3	62	0.0358735	52.5	40.5	Harvard Museum of Natural History
Dinodontosaurus turpior	---	MCZ VPRA-1670	N/A	278.7	231	323.6	179	0.217591	300.5	1043.1	Harvard Museum of Natural History
Tapinocaninus pamelae	---	NMQR 2987	N/A	N/A	250	N/A	237	0.771	1022.5	1664.7	Romano and Rubidge (2019)
Lisowicia bojani	---	Multiple specimens; Institute of Paleobiology, ZPAL	N/A	N/A	N/A	N/A	N/A	4.92	6149.3	9330	Romano and Manucci (2019)
Bradysaurus baini	---	FMNH UC 1533	N/A	N/A	270	N/A	310	0.68	905.5	2675.9	Brandt et al. 2023
Procynosuchus delaharpeae	---	TSK 34*	N/A	69.9	30.6	77	28.5	0.00280904	4.5	5.4	Kemp and Parrington (1980)
Orobates pabsti	---	MNG 10181 (elements MNG 8980 and MNG 8966)	N/A	74.7	29	83.1	48.2	0.00336989	5.5	11.2	Nyakatura et al. 2015
Scaloposaurus constrictus	---	UMZC T837	N/A	31.9	11	39.9	12	0.000120646	0.21	0.42	Jones et al. (2019)

## Sheet: CoM Data
Species	Specimen ID	Abbreviation	SV	TV	S:T Vol	Log10 S:T Vol	FL	MCH %C(AG)	MCH DCA/FL	MEF %C(AG)	MEF DCA/FL	SEF %C(AG)	SEF DCA/FL	90%TrV %C(AG)	90%TrV DCA/FL	80%TrV %C(AG)	80%TrV DCA/FL	70%TrV %C(AG)	70%TrV DCA/FL
Crocodylus niloticus	RVC-JRH-NNC9	Cn1	2.05e-05	9.14e-06	2.24289	0.350808	26	67	2.3			49	1.7	67.3	2.343	67.4992	2.34993	67.7306	2.35799
Crocodylus niloticus	RVC-JRH-NNC11	Cn2	4.76e-05	3.47e-05	1.37176	0.137277	38	46	1.5			40	1.3	46.4069	1.55745	46.9627	1.5761	47.5988	1.59745
Crocodylus niloticus	RVC-JRH-NNC2	Cn3	0.000101	0.000102	0.990196	-0.0042788	52	45	1.4			33	1	44.846	1.34948	44.6634	1.34399	44.4506	1.33759
Caiman crocodilus	RVC-JRH-FCC1	Cc	0.000228	0.000145	1.57241	0.196567	68	56	1.7			48	1.5	56.0344	1.73389	56.575	1.75062	57.2041	1.77009
Crocodylus niloticus	RVC-JRH-NNC1	Cn4	0.000217	0.000347	0.62536	-0.20387	67	38	1.3			23	0.8	37.4552	1.25483	36.6218	1.22691	35.6661	1.19489
Crocodylus niloticus	RVC-JRH-FNC4	Cn5	0.000383	0.000397	0.964736	-0.0155917	75	50	1.4			40	1.2	49.5942	1.43391	49.3435	1.42666	49.0558	1.41834
Osteolaemus tetraspis	RVC-JRH-FDC3	Ot	0.00104	0.00119	0.87395	-0.0585136	106	42	1.3			29	0.9	41.0949	1.32573	40.6064	1.30997	40.0548	1.29218
Crocodylus niloticus	RVC-JRH-FNC6	Cn6	0.000778	0.00109	0.713761	-0.146447	99	37	1.3			22	0.8	36.7494	1.27339	36.148	1.25255	35.4651	1.22888
Crocodylus moreletii	RVC-JRH-FMC3	Cm1	0.00217	0.00195	1.11282	0.0464251	123	49	1.7			32	1.1	48.4659	1.65793	48.3444	1.65378	48.2059	1.64904
Crocodylus moreletii	RVC-JRH-FMC5	Cm2	0.0025	0.00188	1.32979	0.123782	122	55	1.7			35	1.1	54.8088	1.73456	55.1005	1.7438	55.4324	1.7543
Crocodylus moreletii	RVC-JRH-FMC2	Cm3	0.00319	0.00242	1.31818	0.119975	152	54	1.5			43	1.2	53.9976	1.53351	54.2315	1.54016	54.4991	1.54776
Crocodylus niloticus	RVC-JRH-FNC0	Cn7	0.00255	0.00225	1.13333	0.0543577	157	50	1.9			43	1.6	50.4589	1.8524	50.6729	1.86026	50.9252	1.86952
Scaloposaurus constrictus	UMZC T837	Sc	2e-05	1.96e-07	102.041	2.00877	40	72	1.7	72	1.7	69	1.6	73.3501	1.68942	74.666	1.71973	76.212	1.75533
Procynosuchus delaharpeae	TSK 34*	Pd	0.000146	6.79e-05	2.15022	0.332483	77	59	1.9	59	1.9	59	1.9	59.3883	1.94292	59.7915	1.95611	60.286	1.97229
Orobates pabsti	MNG 10181 (elements MNG 8980 and MNG 8966)	Op	0.000254	0.000221	1.14932	0.0604414	83	53	1.8	46	1.5	46	1.5	53.0379	1.74804	52.9634	1.74558	52.8761	1.74271
Ophiacodon uniformis	MCZ VPRA-1366	Ou	0.00225	0.00198	1.13636	0.0555173	117	52	2.1	42	1.7	40	1.6	51.9308	2.06643	51.6408	2.05489	51.3026	2.04143
Dimetrodon milleri	MCZ VPRA-1365	Dm	0.00241	0.00178	1.35393	0.131597	149	57	2	54	1.9	55	1.9	56.6226	1.9819	56.5449	1.97918	56.4559	1.97607
Edaphosaurus boanerges	MCZ VPRA-1531 and 1764	Eb	0.00116	0.011	0.105455	-0.976935	163	44	2	26	1.2	25	1.2	42.5898	1.97883	41.4849	1.92749	40.2149	1.86848
Eryops megacephalus	MCZ VPRA-1539	Em	0.0129	0.0021	6.14286	0.78837	190	60	1.8	55	1.6	53	1.6	61.0303	1.81027	62.2251	1.84571	63.6391	1.88765
Diadectes tenuitectes	MCZ VPRA-1035	Dte	0.00607	0.0154	0.394156	-0.404332	221	43	1.5	32	1.1	29	1	42.3452	1.43002	41.3511	1.39645	40.1907	1.35726
Dinodontosaurus turpior	MCZ VPRA-1670	Dtu	0.0155	0.00126	12.3016	1.08996	324	58	1.5	57	1.5	57	1.5	58.1993	1.52211	58.8335	1.5387	59.59	1.55849
Mus musculus	N/A	Mmu	1.69e-06	4.37e-07	3.86728	0.587405	17	57	1.7	54	1.6			57.3865	1.66747	57.5834	1.67319	57.8195	1.68006
Martes melampus	Z2108	Mme	8.85e-05	7.81e-06	11.3316	1.05429	80	60	2	64	2.1			60.9636	1.97781	61.7379	2.00293	62.6504	2.03254
Nyctereutes procyonoides	Z2085	Np	0.000202	9.19e-06	21.9804	1.34204	109	59	1.6	63	1.7			59.5259	1.5939	60.3761	1.61666	61.4068	1.64426
Paguma larvata	Z1901	Pla	0.000117	3.4e-05	3.44118	0.536707	83	61	1.8	60	1.8			61.1059	1.83923	61.5497	1.85258	62.0761	1.86843
Procyon lotor	Z2269	Plo	0.000263	2.11e-05	12.4645	1.09567	121	63	1.2	62	1.2			63.4304	1.20847	64.1856	1.22286	65.0901	1.24009
Acinonyx jubatus	N/A	Aj	0.00103	0.000421	2.44656	0.388555	286	50	1.4	51	1.5			50.4786	1.44589	50.6609	1.45111	50.8803	1.45739
